# Supplementary material for: Biochemical Characterization and Effects of Cooking Methods on Main Phytochemicals of Red and Purple Potato Tubers, a Natural Functional Food
Source: Foods. 2022 Jan 28;11(3):384. doi: 10.3390/foods11030384 (PMC8834363; doi:10.3390/foods11030384)
Supplement: Supplementary file 1 [file foods-11-00384-s001.zip]

Archive with 2 entries (2 files):
- Supplementary figure_R1.pdf
- Supplementary tables_R1.pdf
